# Supplementary material for: Baicalin Ameliorates Depression-like Behaviors via Inhibiting Neuroinflammation and Apoptosis in Mice
Source: Int J Mol Sci. 2024 Sep 24;25(19):10259. doi: 10.3390/ijms251910259 (PMC11476789; doi:10.3390/ijms251910259)
Supplement: Supplementary file 1 [file ijms-25-10259-s001.zip]

Archive with 2 entries (2 files):
- Supplementary Figure.pdf
- Supplementary Table S1-S10.pdf
